# Supplementary material for: The response of soil Olsen-P to the P budgets of three typical cropland soil types under long-term fertilization
Source: PLoS One. 2020 Mar 18;15(3):e0230178. doi: 10.1371/journal.pone.0230178 (PMC7080265; doi:10.1371/journal.pone.0230178)
Supplement: S1 Data — (XLSX) [file pone.0230178.s001.xlsx]

## Sheet: Olsen-P
Eutric Cambisol								Calcaric Cambisol								Luvic Phaeozems
Olsen-P	mg/kg	CK	NK	NPK	NPKM	NPKS			Olsen-P	CK	NK	NPK	NPKM	NPKS			Olsen-P	CK	NK	NPK	NPKM	NPKS
1990	1	13.9	13.9	13.9	13.9	13.9		1990	1	6.5	6.5	6.5	6.5	6.5		1990	1	11.79	11.79	11.79	11.79	11.79
1991	2	10.9	11.2	15.9	16.9	15.9		1991	2	4.5	4.9	4	6.3	5.3		1991	2	9.60699	11.9869	10.9432	10.7424	13.9345
1992	3	9.3	9.2	17.1	21.7			1992	3	4	4.1	11.2	11	7.2		1992	3	9.8	10.2	13.2	21.6	21.8633
1993	4	7.6	8.4	20.9	23.8	18.6		1993	4	4.2	3.3	9	17.4	9.4		1993	4	6.79214	8.35895	11.4699
1994	5	6.8	7.5	23.7	25.9	22.8		1994	5		2.8	15.4	21.6	17.6		1994	5	5.2	7.7	11.9	31.5	23.6245
1995	6	6.5	6		35.5	28.2		1995	6		2.7		24.4			1995	6	6.6	6.3	12.7	30.3	19.6507
1996	7	5.6	6.6	27.6	37.6	33.2		1996	7	3.2	2.5	13.2	28.8	15.9		1996	7	5				19.476
1997	8		4.2	34	71.9	36		1997	8	3.04	2.25	25.99	27.79	18.27		1997	8	5.6		10		20.917
1998	9	4.9	4.1	26.6	88.3	35.1		1998	9	2.4		30.3	40.4	17		1998	9	4.9	4.8	12.2		20.3493
1999	10	5.7	5.4	27.4	80.4	31.9		1999	10	3.3	2.35	27.03	45.6	23		1999	10	5		11.6	55.3
2000	11	5.3	3.1	30.5	92.2	33.5		2000	11	3.4		28.4	53.5	29.5		2000	11	4.83	5.321	21.588	72.306	19.58
2001	12	4.72	4.2					2001	12	2.76			50.14			2001	12	4.7725	5.333			26.8873
2002	13	3.3	3.65	33.9	104.4	37.8		2002	13	2.88	2.53	27.78	56.5	32.5		2002	13			23.653	95.2059	27.76
2003	14	3.9	5.5	35.6	132.8	34		2003	14		2.41	22.86	62.58	27.41		2003	14	5.7296		27.568	138.35	30.028
2004	15	4.59	4.2		134.68	40.2		2004	15				63	27.05		2004	15	2.6313	3.6763	24.9307	83.1997
2005	16	4.245	4.32	45.39		41.96		2005	16	2.74	2.25	18.8	54.4	22.4		2005	16	3.0803	3.7354	24.1994	127.279	37.6723
2006	17	4.4175	3.41825	42.417	136.56	43.7175		2006	17							2006	17	2.1696	3.8007		93.3796	41.8768
2007	18	3.79	2.6		129.3	38.84		2007	18	2.92276	2.08571	14.4696	64.1356	22.6984		2007	18	4.30323		36.137	152.183	40.5838
2008	19	3.2	3.9	40		41.7		2008	19		2.19	18.4441	44.5314	24.0277		2008	19			28.3
2009	20	3.00827	2.38101	36.012	137.052	41.4192		2009	20	2.81103	2.02967	17.8636	48.23	15.6873		2009	20					46.58
2010	21	3.73638	3.73637	44.7021	135.731	49.59		2010	21	2.47947	1.7814	13.5568	40.2778	16.2742		2010	21	2.28333	3.22686	36.7333	162.667	48.25
2011	22	3.00827	2.38101	36.012	140.052	44.2364		2011	22	2.36842	2.25146	14.0643	48.5673	15.9942		2011	22
2012	23	2.56	2.8328	47.375	147.6	53.55		2012	23	2.28	1.68	14.01	47.63	15.21		2012	23	2.1	2.89			53.8

## Sheet: P budget
P budget		Luvic Phaeozems								Calcaric Cambisol										Eutric Cambisol
		CK	NK	NPK	NPKM	NPKS						NPKM	NPKS	CK	NK	NPK	NP					NPKM	NPKS	CK	NK	NPK			郑州	累积磷盈亏		CK	N	NP	NK	NPK	NPKM	NPKS
1990	1	-13.8727	-27.9188	2.14	33.3931	12.3413				1990	1	0	0	0	0	0	0			1990	1									1991	1	-26.653	-29.7663	29.1641	-38.4728	29.2845	47.528	26.1532
1991	2	-30.6632	-57.344	3.58047	68.2243	19.6209				1991	2	47.528	26.1532	-26.653	-38.4728	29.2845	29.1641			1991	2	102.157	30.3809	-5.41794	-15.4331	33.6139				1992	2	-52.5619	-57.1838	56.4598	-65.7634	55.2624	97.0977	60.1606
1992	3	-39.6984	-79.2372	13.765	109.767	30.1372				1992	3	97.0977	60.1606	-52.5619	-65.7634	55.2624	56.4598			1992	3	206.548	56.7849	-10.4856	-31.4531	60.0448				1993	3	-78.3856	-81.8255	69.6438	-94.4537	59.6766	129.686	77.6499
1993	4	-54.3133	-106.503	17.5663	154.027	40.1457				1993	4	129.686	77.6499	-78.3856	-94.4537	59.6766	69.6438			1993	4	305.528	81.8408	-16.824	-48.9438	92.5479				1994	4	-93.7479	-95.7326	107.199	-111.947	97.9456	208.519	117.835
1994	5	-70.8223	-140.672	9.85472	171.962	35.9088				1994	5	208.519	117.835	-93.7479	-111.947	97.9456	107.199			1994	5	407.601	101.314	-21.2022	-61.6944	120.036				1995	5	-110.259	-109.069	142.044	-127.57	123.166	310.697	154.363
1995	6	-85.1199	-171.684	5.95551	196.965	34.7181				1995	6	310.697	154.363	-110.259	-127.57	123.166	142.044			1995	6	512.028	132.387	-25.0934	-73.8401	149.431				1996	6	-129.311	-121.736	172.177	-143.973	145.034	370.171	180.998
1996	7	-97.2009	-199.532	5.86869	229.048	36.578				1996	7	370.171	180.998	-129.311	-143.973	145.034	172.177			1996	7	616.408	157.728	-28.1	-80.6506	174.997				1997	7	-147.351	-136.875	203.138	-162.808	179.582	418.608	206.271
1997	8	-111.34	-225.623	15.2662	268.218	44.3526				1997	8	418.608	206.271	-147.351	-162.808	179.582	203.138			1997	8	719.017	183.205	-31.6936	-85.3293	204.034				1998	8	-161.289	-146.099	235.489	-173.96	213.062	486.098	238.867
1998	9	-128.836	-268.993	-1.59435	276.459	21.1047				1998	9	486.098	238.867	-161.289	-173.96	213.062	235.489			1998	9	816.837	212.204	-36.0996	-89.0424	235.324				1999	9	-183.023	-161.543	254.003	-196.552	229.676	533.61	253.457
1999	10	-142.278	-308.27	-12.1313	289.669	16.0089				1999	10	533.61	253.457	-183.023	-196.552	229.676	254.003			1999	10	913.47	234.498	-39.3125	-94.3272	264.613				2000	10	-201.136	-174.111	277.008	-210.114	254.387	688.308	275.538
2000	11	-154.916	-325.628	0.0754569	331.651	15.6987				2000	11	688.308	275.538	-201.136	-210.114	254.387	277.008			2000	11	1023.02	280.468	-41.8499	-96.3273	303.897				2001	11	-221.002	-190.794	310.345	-227.055	272.391	737.016	297.594
2001	12	-160.724	-355.984	4.01711	359.782	11.7748				2001	12	737.016	297.594	-221.002	-227.055	272.391	310.345			2001	12	1119.96	315.691	-45.1037	-98.4779	342.977				2002	12	-240.585	-207.042	335.927	-244.184	292.935	814.994	326.311
2002	13	-166.446	-382.103	2.84098	381.482	11.9437				2002	13	814.994	326.311	-240.585	-244.184	292.935	335.927			2002	13	1216.99	351.172	-47.9227	-100.352	379.481				2003	13	-262.772	-223.788	355.091	-267.008	302.033	847.359	343.875
2003	14	-177.276	-408.349	0.494102	400.193	11.9637				2003	14	847.359	343.875	-262.772	-267.008	302.033	355.091			2003	14	1310.88	386.311	-51.2958	-101.704	413.714				2004	14	-281.143	-246.119	328.005	-294.107	278.237	853.164	331.407
2004	15	-185.801	-432.07	8.31215	431.407	18.1814				2004	15	853.164	331.407	-281.143	-294.107	278.237	328.005			2004	15	1400.92	427.453	-54.556	-102.745	453.605				2005	15	-291.952	-256.728	320.566	-309.368	266.126	862.964	333.355
2005	16	-194.797	-456.093	23.0918	473.962	36.9608				2005	16	862.964	333.355	-291.952	-309.368	266.126	320.566			2005	16	1488.54	465.512	-57.4777	-103.319	497.704				2006	16	-308.024	-273.57	317.102	-324.891	256.281	845.919	333.792
2006	17	-205.229	-479.723	21.1562	491.194	43.988				2006	17	845.919	333.792	-308.024	-324.891	256.281	317.102			2006	17	1591.32	510.295	-60.3049	-103.319	544.044				2007	17	-323.323	-286.956	292.394	-342.549	223.568	833.936	305.173
2007	18	-214.682	-501.371	23.5125	514.606	48.3323				2007	18	833.936	305.173	-323.323	-342.549	223.568	292.394			2007	18	1697.13	554.696	-63.14	-103.319	590.825				2008	18	-338.586	-301.926	273.615	-357.866	196.173	854.468	276.884
2008	19	-228.516	-538.626	13.3273	526.78	43.247				2008	19	854.468	276.884	-338.586	-357.866	196.173	273.615			2008	19	1793.73	603.768	-67.1543	-103.319	636.331				2009	19	-359.438	-319.888	272.986	-375.829	188.134	851.902	250.92
2009	20	-238.663	-559.159	19.6643	557.904	46.6918				2009	20	851.902	250.92	-359.438	-375.829	188.134	272.986			2009	20	1896.6	644.085	-68.9348	-103.319	680.781				2010	20	-376.417	-339.731	254.013	-396.961	163.978	856.514	217.405
2010	21	-261.991	-591.398	7.58752	569.36	35.0207				2010	21	856.514	217.405	-376.417	-396.961	163.978	254.013			2010	21	2003.46	688.512	-71.2353	-103.319	723.349				2011	21	-391.814	-357.687	237.055	-419.574	143.122	860.935	184.413
2011	22	-277.458	-617.09	0.240704	584.561	28.0372				2011	22	860.935	184.413	-391.814	-419.574	143.122	237.055			2011	22	2101.4	730.756	-73.8837	-103.319	767.062				2012	22	-412.857	-378.413	239.602	-446.888	122.458	863.341	149.464
2012	23	-289.768	-640.329	-6.39869	601.379	24.5505				2012	23	863.341	149.464	-412.857	-446.888	122.458	239.602			2012	23	2189.66	766.573	-75.3425	-103.319	813.011
														-429.873										-89.3309

## Sheet: olsen-P and P budget
P budget		Luvic Phaeozems								Calcaric Cambisol										Eutric Cambisol
		CK	NK	NPK	NPKM	NPKS						CK	NK	NPK	NPKM	NPKS						CK	NK	NPK	NPKM	NPKS			郑州	累积磷盈亏		CK	NK	NPK	NPKM	NPKS
1990	1									1990	1				0					1990	1									1991	1	-26.653	-38.4728	29.2845	47.528	26.1532
1991	2	-30.6632	-57.344	3.58047	68.2243	19.6209				1991	2	-26.653	-38.4728	29.2845	47.528	26.1532				1991	2	-5.41794	-15.4331	33.6139	102.157	30.3809				1992	2	-52.5619	-65.7634	55.2624	97.0977	60.1606
1992	3	-39.6984	-79.2372	13.765	109.767	30.1372				1992	3	-52.5619	-65.7634	55.2624	97.0977	60.1606				1992	3	-10.4856	-31.4531	60.0448	206.548	56.7849				1993	3	-78.3856	-94.4537	59.6766	129.686	77.6499
1993	4	-54.3133	-106.503	17.5663	154.027	40.1457				1993	4	-78.3856	-94.4537	59.6766	129.686	77.6499				1993	4	-16.824	-48.9438	92.5479	305.528	81.8408				1994	4	-93.7479	-111.947	97.9456	208.519	117.835
1994	5	-70.8223	-140.672	9.85472	171.962	35.9088				1994	5	-93.7479	-111.947	97.9456	208.519	117.835				1994	5	-21.2022	-61.6944	120.036	407.601	101.314				1995	5	-110.259	-127.57	123.166	310.697	154.363
1995	6	-85.1199	-171.684	5.95551	196.965	34.7181				1995	6	-110.259	-127.57	123.166	310.697	154.363				1995	6	-25.0934	-73.8401	149.431	512.028	132.387				1996	6	-129.311	-143.973	145.034	370.171	180.998
1996	7	-97.2009	-199.532	5.86869	229.048	36.578				1996	7	-129.311	-143.973	145.034	370.171	180.998				1996	7	-28.1	-80.6506	174.997	616.408	157.728				1997	7	-147.351	-162.808	179.582	418.608	206.271
1997	8	-111.34	-225.623	15.2662	268.218	44.3526				1997	8	-147.351	-162.808	179.582	418.608	206.271				1997	8	-31.6936	-85.3293	204.034	719.017	183.205				1998	8	-161.289	-173.96	213.062	486.098	238.867
1998	9	-128.836	-268.993	-1.59435	276.459	21.1047				1998	9	-161.289	-173.96	213.062	486.098	238.867				1998	9	-36.0996	-89.0424	235.324	816.837	212.204				1999	9	-183.023	-196.552	229.676	533.61	253.457
1999	10	-142.278	-308.27	-12.1313	289.669	16.0089				1999	10	-183.023	-196.552	229.676	533.61	253.457				1999	10	-39.3125	-94.3272	264.613	913.47	234.498				2000	10	-201.136	-210.114	254.387	688.308	275.538
2000	11	-154.916	-325.628	0.0754569	331.651	15.6987				2000	11	-201.136	-210.114	254.387	688.308	275.538				2000	11	-41.8499	-96.3273	303.897	1023.02	280.468				2001	11	-221.002	-227.055	272.391	737.016	297.594
2001	12	-160.724	-355.984	4.01711	359.782	11.7748				2001	12	-221.002	-227.055	272.391	737.016	297.594				2001	12	-45.1037	-98.4779	342.977	1119.96	315.691				2002	12	-240.585	-244.184	292.935	814.994	326.311
2002	13	-166.446	-382.103	2.84098	381.482	11.9437				2002	13	-240.585	-244.184	292.935	814.994	326.311				2002	13	-47.9227	-100.352	379.481	1216.99	351.172				2003	13	-262.772	-267.008	302.033	847.359	343.875
2003	14	-177.276	-408.349	0.494102	400.193	11.9637				2003	14	-262.772	-267.008	302.033	847.359	343.875				2003	14	-51.2958	-101.704	413.714	1310.88	386.311				2004	14	-281.143	-294.107	278.237	853.164	331.407
2004	15	-185.801	-432.07	8.31215	431.407	18.1814				2004	15	-281.143	-294.107	278.237	853.164	331.407				2004	15	-54.556	-102.745	453.605	1400.92	427.453				2005	15	-291.952	-309.368	266.126	862.964	333.355
2005	16	-194.797	-456.093	23.0918	473.962	36.9608				2005	16	-291.952	-309.368	266.126	862.964	333.355				2005	16	-57.4777	-103.319	497.704	1488.54	465.512				2006	16	-308.024	-324.891	256.281	845.919	333.792
2006	17	-205.229	-479.723	21.1562	491.194	43.988				2006	17	-308.024	-324.891	256.281	845.919	333.792				2006	17	-60.3049	-103.319	544.044	1591.32	510.295				2007	17	-323.323	-342.549	223.568	833.936	305.173
2007	18	-214.682	-501.371	23.5125	514.606	48.3323				2007	18	-323.323	-342.549	223.568	833.936	305.173				2007	18	-63.14	-103.319	590.825	1697.13	554.696				2008	18	-338.586	-357.866	196.173	854.468	276.884
2008	19	-228.516	-538.626	13.3273	526.78	43.247				2008	19	-338.586	-357.866	196.173	854.468	276.884				2008	19	-67.1543	-103.319	636.331	1793.73	603.768				2009	19	-359.438	-375.829	188.134	851.902	250.92
2009	20	-238.663	-559.159	19.6643	557.904	46.6918				2009	20	-359.438	-375.829	188.134	851.902	250.92				2009	20	-68.9348	-103.319	680.781	1896.6	644.085				2010	20	-376.417	-396.961	163.978	856.514	217.405
2010	21	-261.991	-591.398	7.58752	569.36	35.0207				2010	21	-376.417	-396.961	163.978	856.514	217.405				2010	21	-71.2353	-103.319	723.349	2003.46	688.512				2011	21	-391.814	-419.574	143.122	860.935	184.413
2011	22	-277.458	-617.09	0.240704	584.561	28.0372				2011	22	-391.814	-419.574	143.122	860.935	184.413				2011	22	-73.8837	-103.319	767.062	2101.4	730.756				2012	22	-412.857	-446.888	122.458	863.341	149.464
2012	23	-289.768	-640.329	-6.39869	601.379	24.5505				2012	23	-412.857	-446.888	122.458	863.341	149.464				2012	23	-75.3425	-103.319	813.011	2189.66	766.573
Olsen-P		Luvic Phaeozems								Calcaric Cambisol										Eutric Cambisol								郑州
		CK	NK	NPK	NPKM	NPKS						CK	NK	NPK	NPKM	NPKS	NPK					CK	NK	NPK	NPKM	NPKS		CK	NK	NPK	NPKM	NPKS
1990	1	11.79	11.79	11.79	11.79	11.79				1990	1	6.5	6.5	6.5	6.5	6.5	6.5	6.5		1990	1	13.9	13.9	13.9	13.9	13.9		6.5	6.5	6.5	6.5	6.5
1991	2	9.60699	11.9869	10.9432	10.7424	13.9345				1991	2	4.5	4.9	4	6.3	5.3	4	5.3		1991	2	10.9	11.2	15.9	16.9	15.9		4.5		4	6.3	5.3
1992	3	9.8	10.2	13.2	21.6	21.8633				1992	3	4	4.1	11.2	11	7.2	11.2	7.2		1992	3	9.3	9.2	17.1	21.7			4		11.2	11	7.2
1993	4	6.79214	8.35895	11.4699						1993	4	4.2	3.3	9	17.4	9.4	9	9.4		1993	4	7.6	8.4	20.9	23.8	18.6		4.2	3.3	9	17.4	9.4
1994	5	5.2	7.7	11.9	31.5	23.6245				1994	5		2.8	15.4	21.6	17.6	15.4	17.6		1994	5	6.8	7.5	23.7	25.9	22.8			2.8	15.4	21.6	17.6
1995	6	6.6	6.3	12.7	30.3	19.6507				1995	6		2.7		24.4					1995	6	6.5	6		35.5	28.2			2.7		24.4
1996	7	5				19.476				1996	7	3.2	2.5	13.2	28.8	15.9	13.2	15.9		1996	7	5.6	6.6	27.6	37.6	33.2		3.2	2.5	13.2	28.8	15.9
1997	8	5.6		10		20.917				1997	8	3.04	2.25	25.99	27.79	18.27	25.99	18.27		1997	8		4.2	34	71.9	36		3.04	2.25	25.99	27.79	18.27
1998	9	4.9	4.8	12.2		20.3493				1998	9	2.4		14.4696	40.4	17	30.3	17		1998	9	4.9	4.1	26.6	88.3	35.1		2.4		30.3	40.4	17
1999	10	5		11.6	55.3					1999	10	3.3	2.35	18.4441	45.6	22.6984	27.03	23		1999	10	5.7	5.4	27.4	80.4	31.9		3.3	2.35	27.03	45.6	23
2000	11	4.83	5.321	21.588	72.306	19.58				2000	11	3.4		17.8636	53.5	24.0277	28.4	29.5		2000	11	5.3	3.1	30.5	92.2	33.5		3.4		28.4	53.5	29.5
2001	12	4.7725	5.333			26.8873				2001	12	2.76		13.5568	50.14	15.6873				2001	12	4.72	4.2					2.76			50.14
2002	13			23.653	95.2059	27.76				2002	13	2.88	2.53	14.0643	56.5	16.2742	27.78	32.5		2002	13	3.3	3.65	33.9	104.4	37.8		2.88	2.53	27.78	56.5	32.5
2003	14	5.7296		27.568	138.35	30.028				2003	14		2.41	14.01	62.58	15.9942	22.86	27.41		2003	14	3.9	5.5	35.6	132.8	34			2.41	22.86	62.58	27.41
2004	15	2.6313	3.6763	24.9307	83.1997					2004	15				63	15.21		27.05		2004	15	4.59	4.2		134.68	40.2					63	27.05
2005	16	3.0803	3.7354	24.1994	127.279	37.6723				2005	16	2.74	2.25	30.3	54.4	29.5	18.8	22.4		2005	16	4.245	4.32	45.39		41.96		2.74	2.25	18.8	54.4	22.4
2006	17	2.1696	3.8007		93.3796	41.8768				2006	17			27.03						2006	17	4.4175	3.41825	42.417	136.56	43.7175
2007	18	4.30323		36.137	152.183	40.5838				2007	18	2.92276	2.08571	28.4	64.1356	32.5	14.4696	22.6984		2007	18	3.79	2.6		129.3	38.84		2.92276	2.08571	14.4696	64.1356	22.6984
2008	19			28.3						2008	19		2.19		44.5314	27.41	18.4441	24.0277		2008	19	3.2	3.9	40		41.7			2.19	18.4441	44.5314	24.0277
2009	20					46.58				2009	20	2.81103	2.02967	27.78	48.23	27.05	17.8636	15.6873		2009	20	3.00827	2.38101	36.012	137.052	41.4192		2.81103	2.02967	17.8636	48.23	15.6873
2010	21	2.28333	3.22686	36.7333	162.667	48.25				2010	21	2.47947	1.7814	22.86	40.2778	22.4	13.5568	16.2742		2010	21	3.73638	3.73637	44.7021	135.731	49.59		2.47947	1.7814	13.5568	40.2778	16.2742
2011	22									2011	22	2.36842	2.25146	14.0643	48.5673	15.9942	14.0643	15.9942		2011	22	3.00827	2.38101	36.012	140.052	44.2364		2.36842	2.25146	14.0643	48.5673	15.9942
2012	23	2.1	2.89			53.8				2012	23	2.28	1.68	14.01	47.63	15.21	14.01	15.21		2012	23	2.56	2.8328	47.375	147.6	53.55		2.28	1.68

## Sheet: grain yeild
Luvic Phaeozems Maize
公主岭	玉米	CK	NK	NPK	NPKS	NPKM		五年产量均值		公主岭	玉米	CK	NK	NPK	NPKS	NPKM	标准差						公主岭	玉米	CK	NK	NPK	NPKS	NPKM	标准差
1991	1	4691.16	8381.16	8552.79	7723.26	7508.72		Luvic Phaeozems Maize		t ha-1	5	3.9812	8.1897	8.71898	8.35523	7.88764	0.871	0.136	0.17	0.152	0.198			5	3981.2	8189.7	8718.98	8355.23	7887.64	871	136	170	152	198
1992	2	2524.36	6235.81	6407.44	6993.84	6307.33					10	3.68345	7.91034	8.34223	9.23949	8.305	0.221	0.224	0.218	0.124	0.203			10	3683.45	7910.34	8342.23	9239.49	8305	221	224	218	124	203
1993	3	4083.31	7766.16	7973.55	7108.26	5821.05					15	2.97671	7.68105	8.28623	9.1441	9.2627	0.597	0.369	0.286	0.144	0.263			15	2976.71	7681.05	8286.23	9144.1	9262.7	597	369	286	144	263
1994	4	4612.5	9732.26	10798.3	10318.7	10533.2					20	3.27873	7.82643	10.0892	10.0058	10.5134	0.591	0.269	0.188	0.135	0.149			20	3278.73	7826.43	10089.2	10005.8	10513.4	591	269	188	135	149
1995	5	3994.64	8833.12	9862.88	9632.14	9267.91					22	2.37648	6.95831	10.6083	10.5295	10.8547	0.284	0.491	0.123	0.356	0.204			22	2376.48	6958.31	10608.3	10529.5	10854.7	284	491	123	356	204
1996	6	3375.35	7932.07	8927.51	8944.67	8000.72
1997	7	3950.3	7431.49	6600.52	7611.7	6732.1				公主岭	玉米	CK	NK	NPK	NPKS	NPKM	标准差
1998	8	3775.81	7997.86	8718.7	8748.73	9076.26					5	3.9812	8.1897	8.71898	8.35523	7.88764	0.871	0.136	0.17	0.152	0.198
1999	9	3755.79	11187.3	11491.4	10512.2	11378.9					10	3.68345	7.91034	8.34223	9.23949	8.305	0.221	0.224	0.218	0.124	0.203
2000	10	3560	5003	5973	10380.2	6337					15	2.97671	7.68105	8.28623	9.1441	9.2627	0.597	0.369	0.286	0.144	0.263
2001	11	3622.84	8646.52	7939.13	10248.1	8708.11					20	3.27873	7.82643	10.0892	10.0058	10.5134	0.591	0.269	0.188	0.135	0.149
2002	12	3598.69	7439.4	9194.77	9325.76	9859.07					22	2.37648	6.95831	10.6083	10.5295	10.8547	0.284	0.491	0.123	0.356	0.204
2003	13	3050.6	7564.8	9581	9461.1	10574.8
2004	14	2401.46	6837	7061	8049.2	8298
2005	15	2209.98	7917.52	7655.23	8636.34	8873.51
2006	16	3731.63	8504.13	10386.2	9012.17	10959
2007	17	3422	7926	9340	9839	10020
2008	18	3897	7693	11524	10624	11765
2009	19	2832	5840	7342	8576	8155
2010	20	2511	9169	11854	11978	11668
2011	21	2317	7307	10695	10923	10999
2012	22	2435.96	6609.62	10521.7	10136	10710.4
												CK	NK	NPK	NPKS	NPKM
												1902.4	4000.5	6173.1	6271.8	5925
												2142.9	2605.3	6062.4	5902.5	5492.4
Calcaric Cambisol wheat												1629.61	2841.07	6420.82	6026.2	5677.36							Calcaric Cambisol maize									Calcaric Cambisol maize
郑州	小麦	CK	NK	NPK	NPKS	NPKM						1442.65	2095.35	6813.05	6763.54	6944.54							郑州	玉米	CK	NK	NPK	NPKS	NPKM			郑州	玉米	CK	NK	NPK	NPKS	NPKM	标准差
1991	1	1490	5218.5	5140.5	5557.5	4407				Calcaric Cambisol wheat		1440.28	3145.53	8164.44	8228.9	7839.07							1991	1	3855	6666	6896	7593	7038				5	3.4234	5.2778	6.1202	6.336	6.279	0.325	0.293	0.258	0.452	0.258
1992	2	2098.5	4888.5	6084	7063.5	6546			t ha-1	郑州	小麦	CK	NK	NPK	NPKS	NPKM	标准差						1992	2	3498	5657	7235	6587	6770				10	2.9916	4.069	5.6216	7.345	6.4242	0.585	0.584	0.365	0.523	0.352
1993	3	2008.5	4404	6655.5	4861.5	5122.5					5	1.9024	4.0005	6.1731	6.2718	5.925	0.658	0.152	0.85	0.74	0.19		1993	3	4986	5967	8406	8561	8837				15	2.95303	4.02125	7.08754	7.10111	6.91907	0.269	0.395	0.412	0.631	0.259
1994	4	1918.5	2086.5	5392.5	6174	5896.5					10	2.1429	2.6053	6.0624	5.9025	5.4924	0.581	0.254	0.36	0.58	0.26		1994	4	2342	4536	3417	4106	3665				20	2.61477	3.35182	6.61797	8.64197	8.49356	0.361	0.521	0.269	0.521	0.365
1995	5	1996.5	3405	7593	7702.5	7653					15	1.62961	2.84107	6.42082	6.0262	5.67736	0.397	0.236	0.74	0.62	0.18		1995	5	2436	3563	4647	4833	5085				22	3.26315	2.96388	6.8975	8.19194	8.55707	0.542	0.62	0.365	0.369	0.25
1996	6	2262	2593.5	6216	5941.5	4645.5					20	1.44265	2.09535	6.81305	6.76354	6.94454	0.214	0.189	0.28	0.34	0.43		1996	6	2843	3771	4983	6090	5222
1997	7	2314.5	2491.5	5884.5	5823	5406					22	1.44028	3.14553	8.16444	8.2289	7.83907	0.358	0.183	0.33	0.56	0.32		1997	7	3171	4197	5942	7753	6701			郑州	玉米	CK	NK	NPK	NPKS	NPKM
1998	8	1993.5	2309.5	5406	5481	5196																	1998	8	2078	2709	4266	5711	4988				5	3423.4	5277.8	6120.2	6336	6279
1999	9	2601	3073.5	6675	6151.5	6267																	1999	9	3266	5048	7262	9221	8550				10	2991.6	4069	5621.6	7345	6424.2
2000	10	1543.5	2558.5	6130.5	6115.5	5947.5																	2000	10	3600	4620	5655	7950	6660				15	2953.03	4021.25	7087.54	7101.11	6919.07
2001	11	1309.5	2879.5	5790	5871	5920.5																	2001	11	4200	5385	7710	8722	7598				20	2614.77	3351.82	6617.97	8641.97	8493.56
2002	12	1755	2845	6255	6075	4710																	2002	12	2947.5	3627	5526	5448	5272.5				22	3263.15	2963.88	6897.5	8191.94	8557.07
2003	13	1950	2985	6090	6060	5730																	2003	13	3015	3270	6795	5940	6150
2004	14	1930	3616.2	8189.1	7349.4	6134.4																	2004	14	2858.48	4608.56	8033.73	7767.06	7933.73
2005	15	1203.57	1879.63	5780	4775.58	5891.92																	2005	15	1744.17	3215.69	7372.99	7628.47	7641.11
2006	16	1670.85	2256.15	6995.15	6653.3	6842.1																	2006	16	1674.75	2248.5	4830.25	5285.75	5386.25
2007	17	1750	1643.75	8043.75	7931.25	7800																	2007	17	1731	3226.5	5117	9001.5	10054.5
2008	18	1062.5	1962.5	7068.75	6412.5	6706.25																	2008	18	2661.46	4346.88	6061.46	10267.2	9730.73
2009	19	965.102	2599.49	4891.82	6658.04	6529																	2009	19	4944	3200.26	8094.15	9000.45	8094.15
2010	20	1764.81	2014.86	7065.78	6162.63	6845.35																	2010	20	2062.66	3736.96	8986.99	9654.94	9202.14	玉米	CK	NK	NPK	NPKS	NPKM
2011	21	1570.33	3479.33	8729.67	8453.33	7914.33																	2011	21	2305.93	3268.2	6620.84	7509.66	7289.1	5	522	2602.2	3337.5	4221	3917.4
2012	22	1310.23	2811.74	7599.21	8004.46	7763.81					小麦	CK	NK	NPK	NPKS	NPKM							2012	22	4220.37	2659.56	7174.15	8874.22	9825.04	10	304.2	687.9	4717.5	4860.6	5301.6
											5	492.6	1106.4	1898.1	1810.9	1880.7														15	180.7	252	2722.2	3255.3	5313.55
											10	344.25	222.9	1031.4	1247.85	1339.95														20	165.849		1788	1777.08	5078.74
											15	378.6	79.2	1081.8	1271.05	1915.5														22	107		1226.4	2580.24	5190.49
Eutric Cambisol wheat											20	316.328		512.57	523.274	1704.09							Eutric Cambisol maize
祁阳	小麦	CK	NK	NPK	NPKS	NPKM					22	148.507		121.006	455.023	2189.29						祁阳	玉米	CK	NK	NPK	NPKS	NPKM	祁阳	玉米	CK	NK	NPK	NPKS	NPKM	标准误
1991	1	624	1096.5	1789.5	2077.5	2133				Eutric Cambisol wheat		CK	NK	NPK	NPKS	NPKM	标准误					1991	1	609	3189	2688	3561	3868.5		5	0.522	2.6022	3.3375	4.221	3.9174	0.06	0.13	0.15	0.25	0.23
1992	2	381	1332	2167.5	2149.5	2121				t ha-1	5	0.4926	1.1064	1.8981	1.8109	1.8807	0.05	0.09	0.08	0.05	0.06	1992	2	816	2628	4062	4384.5	2973		10	0.3042	0.6879	4.7175	4.8606	5.3016	0.03	0.06	0.22	0.36	0.35
1993	3	525	930	1380	1560	1335					10	0.34425	0.2229	1.0314	1.24785	1.33995	0.07	0.05	0.02	0.06	0.05	1993	3	559.5	3054	2973	5395.5	5298		15	0.1807	0.252	2.7222	3.2553	5.31355	0.05	0.05	0.23	0.28	0.4
1994	4	522	1335	2353.5	1638.5	2134.5					15	0.3786	0.0792	1.0818	1.27105	1.9155	0.04	0.07	0.03	0.08	0.04	1994	4	166.5	1834.5	3105	3625.5	3240		20	0.165849		1.788	1.77708	5.07874	0.03		0.22	0.26	0.37
1995	5	411	838.5	1800	1629	1680					20	0.316328		0.51257	0.523274	1.70409	0.06		0.02	0.06	0.06	1995	5	459	2305.5	3859.5	4138.5	4207.5		22	0.107		1.2264	2.58024	5.19049	0.04		0.31	0.31	0.19
1996	6	348	313.5	1492.5	1743	1387.5					22	0.148507		0.121006	0.455023	2.18929	0.02		0.01	0.12	0.15	1996	6	180	1350	5325	5550	4200
1997	7	295.5	253.5	1063.5	1311	1212																1997	7	582	388.5	5550	6481.5	5520
1998	8	350.25	325.5	853.5	1196.25	1152.75																1998	8	407	483	5698.5	4960.5	5385
1999	9	346.5	60	945	988.5	1551																1999	9	156	766.5	4123.5	5334	5901
2000	10	381	162	802.5	1000.5	1396.5																2000	10	196	451.5	2890.5	1977	5502
2001	11	333	141	1083	1061.75	1501.5																2001	11	162	331.5	3429	4705.5	5161
2002	12	225	132	763.5	1191	1780.5																2002	12	221	388.5	4017	3780	5087.5
2003	13	409.5	48	1348.5	1320	1860																2003	13	154.5	243	3063	4354.5	5985
2004	14	349.5	37.5	1332	1351.5	2383.5																2004	14	210	225	1792.5	1972.5	5546.25
2005	15	576	37.5	882	1431	2052																2005	15	156	72	1309.5	1464	4788
2006	16	367.257		502.622	703.462	1542.69																2006	16	146.124		1842.82	1767.48	4639.74
2007	17	288.524		381.338	568.522	1333.5																2007	17	168.028		1952.29	1256.7	4444.95
2008	18	264		588.653	115.5	1510.5																2008	18	162		1908.88	1161.79	5618.62
2009	19	254.263		647.782	802.54	2258.61																2009	19	185.093		1350.67	2461.23	6303.15
2010	20	407.598		442.456	426.346	1875.18																2010	20	168		1885.32	2238.18	4387.22
2011	21	235.012		135.007	130.006	1818.34																2011	21	108		1382.75	2695.5	5820.75
2012	22	62.0031		107.005	780.039	2560.23																2012	22	106		1070.05	2464.97	4560.23

## Sheet: pH
	Eutric Cambisol
	pH		CK	NK	NPK	NPKS	NPKM
	1991	2	5.7	5.7	5.7	5.7	5.7
	1992	3	6.7	6.2	5.9	5.8	6.2		五年平均值
	1993	4	5.68	5.25	5.26	5.03	6.25		pH	CK	NK	NPK	NPKS	NPKM	标准误
	1994	5	6	5.5	5.3	5.3	6.3		5	6.076	5.73	5.472	5.426	6.27	0.406481	0.358391	0.291997	0.299451	0.402216
	1995	6	6.3	6	5.2	5.3	6.9		10	5.42	4.76	4.48	4.54	5.74	0.427785	0.749667	0.389872	0.403733	0.559464
	1996	7	5.5	5	4.6	4.6	5.8		15	5.626	4.356	4.588	4.638	5.77	0.192042	0.186628	0.115412	0.16947	0.127671
	1997	8	5.4	5.5	4.6	4.6	5.4		20	5.732	4.166	4.406	4.493	5.876	0.147547	0.117122	0.103646	0.216264	0.333118
	1998	9	5.4	4.4	4.3	4.5	5.9		22	5.62063	3.935	4.307	4.32062	5.895	0.0274004	0.0919239	0.00989949	0.198874	0.113137
	1999	10	5.2	4.2	4.2	4.2	5.8
	2000	11	5.6	4.7	4.7	4.8	5.8
	2001	12	5.7	4.6	4.7	4.6	5.7
	2002	13	5.9	4.5	4.7	4.9	5.9
	2003	14	5.4	4.3	4.6	4.7	5.9
	2004	15	5.5	4.21	4.46	4.49	5.61
	2005	16	5.63	4.17	4.48	4.5	5.74
	2006	17	5.56	4.205	4.325	4.51	5.83
	2007	18	5.87	4.3	4.53	4.76	6.04
	2008	19	5.9	4.1	4.5	4.6	6.3
	2009	20	5.64	4	4.3	4.18	5.815
	2010	21	5.69	4.225	4.375	4.415	5.395
	2011	22	5.64	4	4.3	4.18	5.815
	2012	23	5.60125	3.87	4.314	4.46125	5.975
	Calcaric Cambisol								五年平均值
	pH	CK	NK	NPK	NPKS	NPKM			pH	CK	NK	NPK	NPKS	NPKM	标准误
	1990	8.48	8.31	8.32	8.35	8.53			5	8.395	8.32	8.34	8.29	8.455	0.120208	0.0141421	0.0282843	0.0848528	0.106066
	1995	8.31	8.33	8.36	8.23	8.38			10	8.55667	8.39	8.38333	8.35	8.43667	0.0896289	0.0655744	0.0602771	0.04	0.0960902
	1996	8.66	8.32	8.39	8.35	8.35			15	8.535	8.435	8.425	8.4	8.39	0.0919239	0.0636396	0.106066	0.0707107	0.0141421
	1998	8.51	8.4	8.32	8.31	8.42			20	8.33333	8.19667	8.285	8.38	8.48	0.0567891	0.0895669	0.106066	0.0424264	0.0565685
	2000	8.5	8.45	8.44	8.39	8.54			22	8.29	8.37667	8.26	8.39	8.38	0.0872098	0.172063	0.0707107	0.0141421	0.0989949
	2001	8.6	8.48	8.5	8.45	8.4
	2005	8.47	8.39	8.35	8.35	8.38
	2009	8.5	8.26	8.21	8.35	8.44
	2010	8.16667	8.13333	8.36	8.41	8.52
	2012	8.29	8.37667	8.26	8.39	8.38
	Luvic Phaeozems	CK	NK	NPK	NPKS	NPKM
	1991	7.6	7.6	7.6	7.6	7.6
	1992	7.4	6.3	6.7	6.9	7.3		五年平均值
	1993	7.4	6.4	6.3	7	7.5		pH	CK	NK	NPK	NPKS	NPKM	标准误
	1994	7.8	7	7	7.2	7.6		5	7.55	6.825	6.9	7.175	7.5	0.178885	0.581378	0.506952	0.270185	0.165831
	1995	7.7	7.4	7.3	7.1	7.75		10	7.575	6.975	6.9	7.025	7.5875	0.194936	0.311448	0.443847	0.2	0.0707107
	1996	7.6	7.3	7.3	7.2	7.6		15	7.6375	6.725	6.2825	6.85	7.4475	0.215721	0.378905	0.255184	0.151658	0.0756307
	1997	7.6	6.7	6.7	7	7.5		20	7.60833	6.27583	6.24333	6.95	7.5125	0.214683	0.403157	0.230548	0.151658	0.0957601
	1998	7.4	6.5	6.3	6.8	7.5		22	7.59	6	6.14	6.58	7.53	0.193407	0.383437	0.239698	0.13784	0.0963328
	1999	7.8	6.6	6.2	6.7	7.5
	2000	7.9	6.8	6.4	6.8	7.4
	2001	7.5	6.7	6.5	7	7.4
	2002	7.35	6.8	6.03	6.9	7.49
	2003	7.6	6.05	6.05	6.9	7.58
	2004	7.9	6.3	6.5	7.2	7.54
	2005	7.41333	5.95333	6.02333	6.8	7.58
	2006	7.52	6.8	6.4	6.9	7.35
					soil Olsen-P efficiency	pH
				Qiyang	-9.19	5.60125
					-7.93	3.87
					3.24	4.314
					3.66	4.46125
					6.88	5.975
				Zhengzhou	-0.44	8.29
					-0.49	8.37667
					7.27	8.26
					6.78	8.575
					5.33	8.38
				Gongzhuling	-2.62	7.52
					-1.31	6.8
					29.5	7.35

## Sheet: SOM
Eutric Cambisol
SOM		CK	NK	NPK	NPKS	NPKM		五年平均值
1991	1	13.6024	13.6024	13.6024	13.6024	13.6024		SOM	CK	NK	NPK	NPKS	NPKM	标准误
1992	2	15.88	14.3609	15.3264	14.585	18.5847		5	14.4939	13.8659	15.1225	15.075	15.5588	1.63886	1.40635	1.44032	2.02414	2.48324
1993	3	14.9471	15.3264	15.8436	14.5678	17.9468		10	15.02	15.32	17.28	17.4	21.34	1.09179	2.47427	1.59123	1.51162	4.21046
1994	4	12.1	11.6	13.8	14	13.8		15	14.6972	16.047	18.1066	18.2209	24.0803	1.80777	1.19476	2.35198	2.21925	0.96906
1995	5	15.94	14.44	17.04	18.62	13.86		20	13.6963	14.895	16.8596	16.9646	23.6855	0.868918	1.09023	0.847944	1.71526	1.50486
1996	6	13.4	18.2	15.1	15	20.2		22	13.1709	12.8836	16.0962	15.1086	21.9648	1.2741	1.03749	0.471995	0.26354	0.608388
1997	7	15.6	11.5	19.5	17.3	27.3
1998	8	15.4	15.5	17.8	19	15.6
1999	9	14.5	14.9	16.9	17.4	22.4
2000	10	16.2	16.5	17.1	18.3	21.2
2001	11	15.81	16.85	18.48	17.46	24.74
2002	12	14.58	15.77	16.95	19.35	24.54
2003	13	14.45	17.09	20.66	20.52	24.58
2004	14	16.7186	16.418	19.7277	19.0088	24.151
2005	15	11.9272	14.1072	14.7151	14.7655	22.3906
2006	16	12.9924	14.0569	16.496	15.7042	24.9628
2007	17	13.9949	15.7475	17.0887	18.8373	24.7996
2008	18	12.685	16.042	17.15	17.109	24.34
2009	19	13.9518	13.4972	15.6425	14.8023	21.4146
2010	20	14.8571	15.1313	17.9206	18.3705	22.9107
2011	21	14.0718	13.6172	15.7625	14.9223	21.5346
2012	22	12.27	12.15	16.43	15.295	22.395
Calcaric Cambisol
SOM	CK	NK	NPK	NPKS	NPKM
1990	11.4	12	10.3	11.7	11.6		五年平均值
1991	10.7	12	10.9	12.4	12.2		SOM	CK	NK	NPK	NPKS	NPKM	标准误
1992	10.7	11.9	11.3	12.7	12.1		5	10.9833	12.05	11.0833	12.8833	12	0.667583	0.454973	1.33479	0.974508	1.12012
1993	12.1	12.8	13.4	14.6	14.8		10	10.76	11.48	11.68	14.1	14.25	0.461519	0.668581	0.496991	0.52915	0.734847
1994	10.8	11.4	11.2	12.7	12.5		15	10.42	11.48	12.9	14.56	14.65	0.396232	0.363318	0.689202	0.86487	0.8228
1995	10.2	12.2	9.4	13.2	12.8		20	11.0768	12.6523	13.1971	15.8434	17.11	1.59206	0.420988	1.27673	1.15362	1.22078
1996	11.4	12	11.4	13.4	14.4		22	11.7685	12.176	13.8305	17.1418	19.77	0.298339	0.438145	0.604272	0.111966	1.5686
1997	10.8	11.4	11.3	14	14.4
1998	10.7	10.7	11.4	13.9	14.3
1999	10.8	12.3	12.5	14.4	15.8
2000	10.1	11	11.8	14.8	15.6
2001	11.1	11.9	13.4	14	14.7
2002	10.1	11.5	12.7	15	15.9
2003	10.3	10.9	12.1	15.6	15.2
2004	10.4	11.5	13.8	13.4	16.5
2005	10.2	11.6	12.5	14.8	16.6
2006
2007	9.63039	13.4854	11.8363	15.006	16.0768
2008	10.5942	12.4845	12.8142	15.4298	18.419
2009	13.3558	12.7702	14.5495	16.3738	17.9954
2010	11.6035	12.9216	14.2854	17.6072	18.8414
2011	11.9795	12.4858	14.2578	17.221	19.8417
2012	11.5576	11.8661	13.4032	17.0626	17.6234
Luvic Phaeozems
年份	施肥年份	CK	NK	NPK	NPKS	NPKM
1990	1	12.4942	13.6891	11.6473	13.6195	12.6
1991	2	12.4246	13.5789	13.4919	13.6891	22.56		五年平均值
1992	3	12.8306	13.7123	13.3353	15.2784	22.89		SOM	CK	NK	NPK	NPKS	NPKM	标准误
1993	4	12.4188	13.3527	13.0104	13.0742	22.46		5	12.5162	13.5348	12.895	13.8933	20.822	0.330625	0.163092	0.699937	1.28538	4.18029
1994	5	12.413	13.3411	12.99	13.8051	23.6		10	13.051	13.9443	13.4107	15.5452	23.38	0.799295	1.00257	1.40184	1.76862	1.52466
1995	6	13.2251	13.4571	13.5151	16.4733	22.4		15	12.7297	13.7488	14.2843	18.435	22.4888	1.37616	1.20846	1.64981	2.3196	2.58669
1996	7	12.761	14.1531	13.3411	16.2413	23.2		20	19.6133	20.5026	20.4094	23.1622	31.1547	2.27068	1.9761	2.54534	1.59349	3.07298
1997	8	12.297	13.8631	13.3411	15.3712	23.2		22	18.8778	19.9984	19.826	22.7568	36.4626	0.637336	0.453404	2.42333	2.02246	2.94723
1998	9	13.9791	13.9211	13.5731	14.5592	24.4
1999	10	12.993	14.3271	13.2831	15.0812	23.7
2000	11	14.1508	16.2691	16.5093	19.0255	26.852
2001	12	14.4716	14.243	13.4333	17.5377	20.1103
2002	13	11.6032	12.3788	16.4553	18.123	20.769
2003	14	11.7216	13.7169	12.6647	21.7947	22.224
2004	15	11.7013	12.1363	12.359	15.6943
2005	16	13.8335	14.9582	14.3968	19.8318	25.897
2006	17	23.321	23.294	20.14	23.382	29.767
2007	18	23.1563	24.0917	24.238	23.601	36.3217
2008	19	18.964	20.5156	18.964	22.412	30.3424
2009	20	18.7916	19.6536	24.3084	26.5843	33.4456
2010	21	19.6536	20.3432	19.9984	23.274	36.0316
2011	22	18.102	19.6536	19.6536	22.2396	36.8936
		SoilOlsen-p efficiency	SOM
	Qiyang	-9.19	12.27
		-7.93	12.15
		3.24	16.43
		3.66	15.295
		6.88	22.395
	Zhengzhou	-0.44	11.5576
		-0.49	11.8661
		7.27	13.4032
		6.78	17.0626
		5.33	17.6234
	Gongzhuling	-2.62	18.102
		-1.31	19.6536
		29.5	36.8936
